# Supplementary material for: Eligibility of real-life patients with COPD for inclusion in trials of inhaled long-acting bronchodilator therapy
Source: Respir Res. 2016 Sep 23;17:120. doi: 10.1186/s12931-016-0433-5 (PMC5034631; doi:10.1186/s12931-016-0433-5)
Supplement: Additional file 3: Table S8. — Overview of inclusion and exclusion criteria of RCTs testing tiotropium. (XLSX 16 kb) [file 12931_2016_433_MOESM3_ESM.xlsx]

## Sheet: Sheet1
Table S8 Overview of inclusion and exclusion criteria of RCTs testing tiotropium
	NCT02172287	NCT00274014	NCT00274547	NCT00277264	NCT00144339	NCT00387088	NCT00563381	NCT01126437	NCT01455129
Inclusion criteria
Range of FEV1 (% predicted)	≤60	30-64	≤60	≤65	≤70	≤60	≤70	≤70	≥50
Age (years) ≥40 years									<85
Pack years of smoking ≥10	ü	ü	ü	ü	ü	ü	ü	ü	ü
mMRC ≥2
Symptomatic
Relatively stable COPD	ü	ü		ü	ü		ü	ü
History of ≥1 exacerbation last year		ü		ü			ü
Able to perform spirometry	ü				ü		ü
Able to record in diary							ü		ü
Exclusion criteria
COPD exacerbation within (no. weeks)		6 w	4 w	6 w	6 w		4 w	4 w	4 w
Respiratory infection within (no. weeks)	6 w	6 w	4 w	6 w	4 w		4 w	4 w
Hospitalisation for COPD/pneumonia within (no weeks)
Antibiotics within the last 6 weeks or long-term (LT)									LT
Maintenance oral steroids use (oral or depot) or depot corticosteroids		ü	ü	ü	ü		ü	ü	ü
Oxygen treatment	ü	ü			ü	ü		ü	ü
Recent Pulmonary rehabilitation	ü			ü		ü		ü
Change maintenance treatment within (no. weeks)	6 w				6 w
Oral sympaticomimetics use
History of non-compliance to drugs
Any concomitant pulmonary disease					ü			ü	ü
Clinically evident bronchiectasis‡	ü			ü		ü
Active tuberculosis‡	ü			ü		ü	ü
Cystic fibrosis‡	ü			ü		ü	ü
α1-antitrypsine deficiency									ü
Lung cancer ever									ü
Life-threatening pulmonary obstruction	ü			ü		ü	ü
Pulmonary embolism					ü			ü	ü
Lung lobectomy or transplantation	ü			ü	ü	ü		ü	ü
Asthma	ü	ü	ü	ü	ü	ü	ü	ü	ü
Allergic rhinitis	ü	ü		ü		ü			ü
Atopic eczema
Atopy	ü	ü		ü		ü
Anti-histamine use	ü
Cromolyn or nedocromyl sodium use	ü
Blood eosinophilia (>n/μl)	600					600			600
Any clinically significant disease	ü	ü		ü	ü		ü	ü	ü
Unstable cardiac condition†						ü
Unstable angina pectoris†
Life-threatening cardiac arrhythmia†			ü
Paroxysmal atrial fibrillation†
Paroxysmal tachycardia†
Myocardial infarction within (no. months)†			6			6
Hospitalisation heart failure†			ü			ü
Left ventricular failure†
Malignancy	ü		ü	ü	ü	ü		ü
Diabetes Mellitus†
Untreated thyrotoxicosis†
Untreated hypothyreoidism†
Hyperadrenergic state†
Mental illness†
Use of beta-blockers	ü			ü
Tricyclic antidepressants / use of MAO-inhibitors	ü
HIV or hepatitis within 12 months
Pregnancy, lactating or risk of pregnancy	ü			ü	ü		ü	ü	ü
History of alcohol or drug abuse	ü				ü		ü	ü	ü
ECG abnormalities
Long QT interval
Hypokalaemia
Live attenuated vaccinations within 30 days
Irregular day/night, wake/sleep cycles
Life expectancy <1 year
Narrow-angle glaucoma	ü		ü	ü	ü		ü	ü	ü
Symptomatic prostatic hyperplasia	ü		ü	ü	ü		ü	ü	ü
Bladder neck obstruction	ü		ü	ü	ü		ü	ü	ü
Renal impairment							ü	ü	ü
Hypersensitivity to LAMA	ü			ü	ü	ü	ü	ü	ü
Hypersensitivity to LABA	ü						ü
‡Included in definition “Any concomitant pulmonary disease”; †Included in definition “any clinically significant disease”.
Abbreviations: COPD = chronic obstructive pulmonary disease; ECG = electrocardiogram; FEV1 = forced expiratory volume in 1 second; HIV = human immunodeficiency virus; LABA = long-acting b-agonist; LAMA = long-acting muscarinic antagonist; MAO = monoamine oxidase; mMRC = modified Medical Research Council score.
