# Supplementary material for: Eligibility of real-life patients with COPD for inclusion in trials of inhaled long-acting bronchodilator therapy
Source: Respir Res. 2016 Sep 23;17:120. doi: 10.1186/s12931-016-0433-5 (PMC5034631; doi:10.1186/s12931-016-0433-5)
Supplement: Additional file 4: Table S9. — Overview of inclusion and exclusion criteria of RCTs testing for RCTs testing other single treatments. (XLSX 17 kb) [file 12931_2016_433_MOESM4_ESM.xlsx]

## Sheet: Sheet1
Table S9 Overview of inclusion and exclusion criteria of RCTs testing for RCTs testing other single treatments
	NCT00134979 (F*)	NCT00363896 (A*)	NCT01001494 (A)	NCT01044459 (A)	NCT00463567 (I*)	NCT00567996 (I)	NCT00792805 (I)	NCT00845728 (I)	NCT00782210 (O*)	NCT00793624 (O)	NCT00929110 (G*)	NCT01005901 (G)	NCT01566604 (G)
Inclusion criteria
Range of FEV1 (% predicted)	<70	<80	30-79	30-79	30-79	30-79	30-79	30-49	<80	<80	30-79	30-79	30-79
Pack years of smoking ≥10 or ≥20	≥10	≥10	≥10	≥10	≥20	≥20	≥10	≥10	≥10	≥10	≥10	≥10	≥10
mMRC ≥2
Symptomatic	ü										ü		ü
Relatively stable COPD	ü	ü	ü	ü
History of ≥1 exacerbation last year								ü
Able to perform spirometry						ü							ü
Able to record in diary											ü
Exclusion criteria
COPD exacerbation within (no. weeks)		6 w	6 w	6 w		6 w	6 w	6 w					6 w
Respiratory infection within (no. weeks)	4 w	6 w	6 w	6 w	6 w		6 w	6 w			6 w	6 w	6 w
Hospitalisation for COPD/ pneumonia within (no. weeks or months)	1 m	3 m	3 m	3 m	6 w	6 w	6 w				6 w
Antibiotics within the last 6 weeks or long-term
Maintenance oral steroids use (oral or depot) or depot corticosteroids										ü
Oxygen treatment		ü		ü	ü	ü	ü		ü	ü	ü		ü
Recent pulmonary rehabilitation										ü	ü	ü	ü
Change maintenance treatment within (no. weeks)
Oral sympaticomimetics use										ü
History of non-compliance to drugs					ü
Any concomitant pulmonary disease	ü	ü	ü	ü	ü	ü	ü	ü			ü	ü	ü
Clinically evident bronchiectasis‡										ü
Active tuberculosis‡									ü	ü
Cystic fibrosis‡									ü	ü
α1-antitrypsine deficiency											ü	ü	ü
Lung cancer ever	ü						ü	ü				ü
Life-threatening pulmonary obstruction									ü	ü
Pulmonary embolism
Lung lobectomy or transplantation										ü			ü
Asthma	ü	ü	ü	ü	ü	ü	ü	ü	ü	ü	ü	ü	ü
Allergic rhinitis (+T=with treatment)		ü											+T
Atopic eczema
Atopy		ü
Anti-histamine use
Cromolyn or nedocromyl sodium use
Bloodeosinophilia, (>n/μl)		600				400				600	600		600
Any clinically significant disease	ü				ü	ü			ü		ü		ü
Unstable cardiac condition†		ü	ü	ü				ü				ü
Unstable angina pectoris†
Life-threatening cardiac arrhythmia†										ü
Paroxysmal atrial fibrillation†
Paroxysmal tachycardia†										ü
Myocardial infarction within†										1 y
Hospitalisation heart failure†										ü
Left ventricular failure†
Malignancy	ü				ü		ü		ü	ü	ü		ü
Diabetes Mellitus†							ü	ü
Untreated thyrotoxicosis†										ü
Untreated hypothyreoidism†
Hyperadrenergic state†
Mental illness†				ü
Beta-blockers use
Tricyclic antidepressants / MAO-inhibitors inhibitors use
HIV or hepatitis within 12 months†				ü
Pregnancy, lactating or risk of pregnancy	ü	ü			ü	ü				ü	ü		ü
History of alcohol or drug abuse										ü
ECG abnormalities													ü
Long QT interval					ü	ü	ü				ü	ü	ü
Hypokalaemia
Live attenuated vaccinations within 30 days					ü		ü
Irregular day/night, wake/sleep cycles						ü
Life expectancy <1 year		ü
Narrow-angle glaucoma		ü	ü	ü	ü						ü	ü	ü
Symptomatic prostatic hyperplasia		ü	ü	ü	ü						ü	ü	ü
Bladder neck obstruction		ü	ü	ü	ü						ü	ü	ü
Renal impairment					ü						ü	ü	ü
Hypersensitivity to LAMA			ü	ü	ü						ü	ü	ü
Hypersensitivity to LABA						ü							ü
*Other single treatments include: formoterol (F), aclidinium (A), indacaterol (I), olodaterol (O) and glycopyrronium (G)
‡Included in definition “Any concomitant pulmonary disease”;†Included in definition “any clinically significant disease”
Abbreviations: COPD = chronic obstructive pulmonary disease; ECG = electrocardiogram; FEV1 = forced expiratory volume in 1 second; LABA = long-acting b-agonist; LAMA = long-acting muscarinic antagonist; MAO = monoamine oxidase; mMRC = modified Medical Research Council score;
