# Supplementary material for: Eligibility of real-life patients with COPD for inclusion in trials of inhaled long-acting bronchodilator therapy
Source: Respir Res. 2016 Sep 23;17:120. doi: 10.1186/s12931-016-0433-5 (PMC5034631; doi:10.1186/s12931-016-0433-5)
Supplement: Additional file 5: Table S10. — Overview of inclusion and exclusion criteria of RCTs testing combined treatments. (XLSX 16 kb) [file 12931_2016_433_MOESM5_ESM.xlsx]

## Sheet: Sheet1
Table S10 Overview of inclusion and exclusion criteria of RCTs testing combined treatments
	NCT01120691 (I+G*)	NCT01202188 (I+G)	NCT01315249 (I+G)	NCT01709903 (I+G)	NCT01782326 (I+G)	NCT01313650 (V+U*)	NCT01316900 (V+U)	NCT01777334 (V+U)	NCT01431274 (T+O*)
Inclusion criteria
Range of FEV1 (% predicted)	<50	30-79	40-79	30-79	25-59	≤70	≤70	≤70	<80
Pack years of smoking ≥10	ü	ü	ü	ü	ü	ü	ü	ü	ü
mMRC ≥2				ü	ü	ü	ü	ü
Symptomatic		ü	ü
Relatively stable COPD
History of ≥1 exacerbation last year	ü				ü
Able to perform spirometry			ü	ü	ü
Able to record in diary	ü	ü	ü		ü
Exclusion criteria
COPD exacerbation within (no. weeks or years)	6 w	6 w	1 y		6 w	6 w	6 w
Respiratory infection within (weeks)	4 w	4 w	4 w		4 w
Hospitalisation for COPD/ pneumonia within (months)						3 m	3 m	3 m
Antibiotics within the last 6 weeks or long-term (LT)
Maintenance oral steroids use (oral or depot) or depot corticosteroids						ü	ü	ü	ü
Oxygen treatment	ü	ü	ü		ü	ü	ü	ü	ü
Recent Pulmonary rehabilitation	ü	ü	ü		ü	ü	ü	ü	ü
Change maintenance treatment within (months)					2 m
Oral sympaticomimetics use									ü
History of non-compliance to drugs	ü	ü
Any concomitant pulmonary disease	ü	ü	ü	ü	ü	ü	ü	ü
Clinically evident bronchiectasis‡									ü
Active tuberculosis‡									ü
Cystic fibrosis‡									ü
α1-antitrypsine deficiency	ü	ü	ü		ü	ü	ü	ü
Lung cancer ever		ü	ü					ü
Life-threatening pulmonary obstruction									ü
Pulmonary embolism
Lung lobectomy or transplantation	ü	ü	ü		ü	ü	ü	ü	ü
Asthma	ü	ü	ü	ü	ü	ü	ü	ü	ü
Allergic rhinitis (+T=with treatment)	+T	+T	+T		+T
Atopic eczema	ü	ü
Atopy	ü	ü	ü
Anti-histamine use
Cromolyn or nedocromyl sodium use
Blood eosinophilia (>n/μl)	600	600	600		600
Any clinically significant disease	ü	ü	ü		ü	ü	ü	ü	ü
Unstable cardiac condition†
Unstable angina pectoris†
Life-threatening cardiac arrhythmia†
Paroxysmal atrial fibrillation†
Paroxysmal tachycardia†
Myocardial infarction within†
Hospitalisation heart failure†
Left ventricular failure†
Malignancy	ü	ü	ü		ü	ü	ü	ü	ü
Diabetes Mellitus†				ü
Untreated thyrotoxicosis†
Untreated hypothyreoidism†
Hyperadrenergic state†
Mental illness†
Beta-blockers use
Tricyclic antidepressants / MAO-inhibitors inhibitors use
HIV or hepatitis within 12 months
Pregnancy, lactating or risk of pregnancy	ü	ü	ü	ü	ü	ü	ü	ü	ü
History of alcohol or drug abuse						ü	ü	ü	ü
ECG abnormalities	ü	ü	ü		ü	ü	ü	ü
Long QT interval	ü	ü	ü	ü	ü
Hypokalaemia	ü	ü	ü
Live attenuated vaccinations within 30 days	ü
Irregular day/night, wake/sleep cycles
Life expectancy <1 year
Narrow-angle glaucoma	ü	ü	ü	ü	ü		ü	ü
Symptomatic prostatic hyperplasia	ü	ü	ü	ü	ü		ü	ü
Bladder neck obstruction	ü	ü	ü	ü	ü		ü	ü
Renal impairment	ü	ü	ü	ü	ü		ü	ü
Hypersensitivity to LAMA	ü	ü	ü		ü	ü	ü	ü	ü
Hypersensitivity to LABA	ü	ü	ü		ü	ü	ü	ü	ü
*Combined treatments include: indacaterol+glycopyrronium (I+G), vilanterol+umeclidinium (V+U) and tiotropium+olodaterol (T+O)
‡Included in definition “Any concomitant pulmonary disease”; †Included in definition “any clinically significant disease”
Abbreviations: COPD = chronic obstructive pulmonary disease; ECG = electrocardiogram; FEV1 = forced expiratory volume in 1 second; LABA = long-acting b-agonist; LAMA = long-acting muscarinic antagonist; MAO = monoamine oxidase; mMRC = modified Medical Research Council score.
